# Supplementary material for: Exploring the mechanism of baicalein on choroid melanoma based on network pharmacology, transcriptomics and experimental verification
Source: Front Pharmacol. 2026 Apr 8;17:1787798. doi: 10.3389/fphar.2026.1787798 (PMC13099128; doi:10.3389/fphar.2026.1787798)
Supplement: Supplementary file 2 [file Table3.xlsx]

## Sheet: Sheet1
Table S3.Abbreviations list
Abbreviation Prototype		Abbreviation
Choroidal melanoma		CM
Baicalein		BAI
Insulin-like growth factors -1		IGF-1
Scutellaria baicalensis Georgi		SBG
Uveal Melanoma		UM
epithelial-mesenchymal transition		EMT
dichloro-dihydro-fluorescein diacetate		DCFH-DA
Immunohistochemistry		IHC
Hematoxylin-eosin staining		HE
Optical density		OD
