# Supplementary material for: Exploring the mechanism of baicalein on choroid melanoma based on network pharmacology, transcriptomics and experimental verification
Source: Front Pharmacol. 2026 Apr 8;17:1787798. doi: 10.3389/fphar.2026.1787798 (PMC13099128; doi:10.3389/fphar.2026.1787798)
Supplement: Supplementary file 3 [file Table2.xls]

## Sheet: Sheet1
Table S2.Quality assessment and comparison of sequencing data with reference genomes
Sample	Raw reads	Clean reads	Clean bases	Q30(%)	GC(%)	Total mapped(%)
A1	50130218	48499298	7089612941	0.9687	0.5008	47781794(98.83%)
A2	48217762	46626306	6789435816	0.9704	0.4867	45609629(98.91%)
A3	47902290	46262088	6776032013	0.9658	0.501	45938767(98.75%)
B1	45009410	43516878	6330416037	0.9706	0.4826	42851729(98.73%)
B2	49093836	47591460	6959542691	0.9713	0.5028	46553304(98.37%)
B3	61553156	59613174	8698905413	0.9706	0.5058	58621621(98.66%)
