# Supplementary material for: Exploring the mechanism of baicalein on choroid melanoma based on network pharmacology, transcriptomics and experimental verification
Source: Front Pharmacol. 2026 Apr 8;17:1787798. doi: 10.3389/fphar.2026.1787798 (PMC13099128; doi:10.3389/fphar.2026.1787798)
Supplement: Supplementary file 4 [file Table4.xlsx]

## Sheet: Sheet1
Table S4. Body weight of mice in the experimental and treatment groups
Group	Number	Gender	Day5	Day7	Day9	Day11	Day13	Day15	Day17
BAI	A5	female	14.9	15.3	15.6	16.2	17.6	17	17.4
	A6/14	female	15.3	15.9	16.1	17.4	18.2	18.3	17.6
	A9	male	15.6	15.8	16.3	16.9	17.6	18.7	18.2
	A10/13	male	15.6	16.9	17.4	17.6	17.7	17.8	18.7
	A11	male	14.3	15.2	15.9	16.4	17.2	17	16.2
Control	A1	female	18.3	20	21.2	21.4	23.3	21.9	21.1
	A3	female	17.9	18.8	18.4	20.6	21.8	21.5	21.3
	A4	female	18.3	19.4	20	20	20.7	20.7	19.5
	A7/35	male	21.7	22.8	23	23.9	24.9	24.5	23.8
	A8	male	20	21.3	21.7	22.3	22.5	22.1	21.8
