# Supplementary material for: Exploring the mechanism of baicalein on choroid melanoma based on network pharmacology, transcriptomics and experimental verification
Source: Front Pharmacol. 2026 Apr 8;17:1787798. doi: 10.3389/fphar.2026.1787798 (PMC13099128; doi:10.3389/fphar.2026.1787798)
Supplement: Supplementary file 5 [file Table1.xlsx]

## Sheet: Sheet1
Table S1.Critical antibodies involved in the article
Antibody name		Source		Identifier		dilution ratio
Anti-mouse GAPDH		Proteintech		ab8245		1:5000
Anti-rabbit AKT		Beyotime		AA3326		1:1000
Anti-rabbit phosphor-AKT		Cell signaling technology		Ser473		1:1000
Anti-rabbit PI3K		Cell signaling technology		4249		1:1000
Anti-rabbit phosphor-PI3K		Cell signaling technology		4228		1:1000
Anti-rabbit mTOR		Cell signaling technology		5536		1:1000
Anti-rabbit phosphor-mTOR		Cell signaling technology		2983		1:1000
Anti-rabbit Bcl-2		HUABIO		HA721235		1:2000
Anti-rabbit Bax		HUABIO		ET1603-34		1:20000
Anti-rabbit N-cadherin		Cell signaling technology		13116		1:1000
Anti-rabbit E-cadherin		Proteintech		20784-AP		1:1000
Anti-mouse Vimentin		Proteintech		60330		1:10000
Anti-rabbit Cyclin A2		HUABIO		ET1612-26		1:1000
Anti-rabbit CDK2		HUABIO		ET1602-6		1:1000
Anti-mouse IgG HRP linked		Proteintech		SA00001-1		1:5000
Anti-rabbit IgG HRP linked		Proteintech		SA00001-2		1:5000
